# Supplementary material for: Enhanced Blood Plasma Extraction Utilising Viscoelastic Effects in a Serpentine Microchannel
Source: Biosensors (Basel). 2022 Feb 14;12(2):120. doi: 10.3390/bios12020120 (PMC8869685; doi:10.3390/bios12020120)
Supplement: Supplementary file 1 [file biosensors-12-00120-s001.zip]

Archive with 1 entries (1 files):
- biosensors-1536644-supplementary.pdf
